# Supplementary material for: Quality in Clinical Consultations: A Cross-Sectional Study
Source: Clin Pract. 2022 Jul 14;12(4):545–56. doi: 10.3390/clinpract12040058 (PMC9326638; doi:10.3390/clinpract12040058)
Supplement: Supplementary file 1 [file clinpract-12-00058-s001.zip]

Archive with 1 entries (1 files):
- clinpract-1762483-File S1.pdf
